# Supplementary material for: Elastic K-means using posterior probability
Source: PLoS One. 2017 Dec 14;12(12):e0188252. doi: 10.1371/journal.pone.0188252 (PMC5730165; doi:10.1371/journal.pone.0188252)
Supplement: S2 File — (TEX) [file pone.0188252.s002.tex]

% Template for PLoS
% Version 3.4 January 2017
%
% % % % % % % % % % % % % % % % % % % % % %
%
% -- IMPORTANT NOTE
%
% This template contains comments intended
% to minimize problems and delays during our production
% process. Please follow the template instructions
% whenever possible.
%
% % % % % % % % % % % % % % % % % % % % % % %
%
% Once your paper is accepted for publication,
% PLEASE REMOVE ALL TRACKED CHANGES in this file
% and leave only the final text of your manuscript.
% PLOS recommends the use of latexdiff to track changes during review, as this will help to maintain a clean tex file.
% Visit https://www.ctan.org/pkg/latexdiff?lang=en for info or contact us at latex@plos.org.
%
%
% There are no restrictions on package use within the LaTeX files except that
% no packages listed in the template may be deleted.
%
% Please do not include colors or graphics in the text.
%
% The manuscript LaTeX source should be contained within a single file (do not use \input, \externaldocument, or similar %commands).
%
% % % % % % % % % % % % % % % % % % % % % % %
%
% -- FIGURES AND TABLES
%
% Please include tables/figure captions directly after the paragraph where they are first cited in the text.
%
% DO NOT INCLUDE GRAPHICS IN YOUR MANUSCRIPT
% - Figures should be uploaded separately from your manuscript file.
% - Figures generated using LaTeX should be extracted and removed from the PDF before submission.
% - Figures containing multiple panels/subfigures must be combined into one image file before submission.
% For figure citations, please use "Fig" instead of "Figure".
% See http://journals.plos.org/plosone/s/figures for PLOS figure guidelines.
%
% Tables should be cell-based and may not contain:
% - spacing/line breaks within cells to alter layout or alignment
% - do not nest tabular environments (no tabular environments within tabular environments)
% - no graphics or colored text (cell background color/shading OK)
% See http://journals.plos.org/plosone/s/tables for table guidelines.
%
% For tables that exceed the width of the text column, use the adjustwidth environment as illustrated in the example table in text below.
%
% % % % % % % % % % % % % % % % % % % % % % % %
%
% -- EQUATIONS, MATH SYMBOLS, SUBSCRIPTS, AND SUPERSCRIPTS
%
% IMPORTANT
% Below are a few tips to help format your equations and other special characters according to our specifications. For more tips to help reduce the possibility of formatting errors during conversion, please see our LaTeX guidelines at http://journals.plos.org/plosone/s/latex
%
% For inline equations, please be sure to include all portions of an equation in the math environment.  For example, x$^2$ is incorrect; this should be formatted as $x^2$ (or $\mathrm{x}^2$ if the romanized font is desired).
%
% Do not include text that is not math in the math environment. For example, CO2 should be written as CO\textsubscript{2} instead of CO$_2$.
%
% Please add line breaks to long display equations when possible in order to fit size of the column.
%
% For inline equations, please do not include punctuation (commas, etc) within the math environment unless this is part of the equation.
%
% When adding superscript or subscripts outside of brackets/braces, please group using {}.  For example, change "[U(D,E,\gamma)]^2" to "{[U(D,E,\gamma)]}^2".
%
% Do not use \cal for caligraphic font.  Instead, use \mathcal{}
%
% % % % % % % % % % % % % % % % % % % % % % % %
%
% Please contact latex@plos.org with any questions.
%
% % % % % % % % % % % % % % % % % % % % % % % %

\documentclass[10pt,letterpaper]{article}
\usepackage[top=0.85in,left=2.75in,footskip=0.75in]{geometry}
% amsmath and amssymb packages, useful for mathematical formulas and symbols
\usepackage{amsmath,amssymb,amsthm}
% Use adjustwidth environment to exceed column width (see example table in text)
\usepackage{changepage}
% Use Unicode characters when possible
%\usepackage[utf8x]{inputenc}
% textcomp package and marvosym package for additional characters
\usepackage{textcomp,marvosym}
% cite package, to clean up citations in the main text. Do not remove.
\usepackage{cite}
% Use nameref to cite supporting information files (see Supporting Information section for more info)
\usepackage{nameref,hyperref}
% line numbers
\usepackage[right]{lineno}
% ligatures disabled
\usepackage{microtype}
\DisableLigatures[f]{encoding = *, family = * }
% color can be used to apply background shading to table cells only
\usepackage[table]{xcolor}
% array package and thick rules for tables
\usepackage{array}
\usepackage{indentfirst}
\usepackage{subfigure}
\usepackage{tabularx}
\usepackage{booktabs}
\usepackage[vlined,ruled,linesnumbered]{algorithm2e}
\newtheorem{myTheo}{Theorem}
% create "+" rule type for thick vertical lines
\newcolumntype{+}{!{\vrule width 2pt}}

% create \thickcline for thick horizontal lines of variable length
\newlength\savedwidth
\newcommand\thickcline[1]{%
  \noalign{\global\savedwidth\arrayrulewidth\global\arrayrulewidth 2pt}%
  \cline{#1}%
  \noalign{\vskip\arrayrulewidth}%
  \noalign{\global\arrayrulewidth\savedwidth}%
}

% \thickhline command for thick horizontal lines that span the table
\newcommand\thickhline{\noalign{\global\savedwidth\arrayrulewidth\global\arrayrulewidth 2pt}%
\hline
\noalign{\global\arrayrulewidth\savedwidth}}


% Remove comment for double spacing
%\usepackage{setspace}
%\doublespacing

% Text layout
%\raggedright
\setlength{\parindent}{0.5cm}
\textwidth 5.25in
\textheight 8.75in

% Bold the 'Figure #' in the caption and separate it from the title/caption with a period
% Captions will be left justified
\usepackage[aboveskip=1pt,labelfont=bf,labelsep=period,justification=raggedright,singlelinecheck=off]{caption}
\renewcommand{\figurename}{Fig}

% Use the PLoS provided BiBTeX style
\bibliographystyle{plos2015}

% Remove brackets from numbering in List of References
\makeatletter
\renewcommand{\@biblabel}[1]{\quad#1.}
\makeatother

% Leave date blank
\date{}

% Header and Footer with logo
\usepackage{lastpage,fancyhdr,graphicx}
\usepackage{epstopdf}
\pagestyle{myheadings}
\pagestyle{fancy}
\fancyhf{}
\setlength{\headheight}{27.023pt}
\lhead{\includegraphics[width=2.0in]{PLOS-submission.eps}}
\rfoot{\thepage/\pageref{LastPage}}
\renewcommand{\footrule}{\hrule height 2pt \vspace{2mm}}
\fancyheadoffset[L]{2.25in}
\fancyfootoffset[L]{2.25in}
\lfoot{\sf PLOS}

%% Include all macros below

\newcommand{\lorem}{{\bf LOREM}}
\newcommand{\ipsum}{{\bf IPSUM}}

%% END MACROS SECTION


\begin{document}
\vspace*{0.2in}
\section*{Supplementary Materials}
In this supplementary materials, we first prove a useful matrix inequality and then the convergence of Algorithm 1.
\subsection*{Important Matrix Inequalities}
To prove Algorithm 1, we need the following matrix inequalities:
(A) Inequality involving quadratic form of matrix $G$ among 2 other matrices
where we used the inequality~[\cite{Semi_NMF2010}]
\begin{equation} \label{eq22:eps}\tag{S1}
Tr[G^{T}PGQ]\le \sum_{ik}(PG^{'}Q)_{ik}\frac{G_{ik}^{2}}{G_{ik}^{'}}
\end{equation}
where
%$P=Tr(HAH^{T}HBH^{T})$,
$P,Q\in \Re _{+}^{K\times K}$ , and $P=P^{T},Q=Q^{T}$.
$G$ ,$G^{'}\in \Re _{+}^{n\times K}$.
% are nonnegative matrices; and $A,B$
The inequality was proved in~[\cite{Semi_NMF2010}].

Another useful inequality involving quartic form of matrix $H$ and 2 other matrices

\begin{flalign} \label{eq5:eps}\tag{S2}
\begin{split}
Tr(HAH^{T}HBH^{T})\qquad \qquad \qquad \qquad \qquad \qquad \qquad   \\
\le \sum_{i=1}^{n}\sum_{k=1}^{K}(\frac{H^{'}AH^{'T}H^{'}B+H{'}BH{'T}HA}{2})_{ik}\frac{H_{ik}^{4}}{H_{ik}^{'3}}
\end{split}
\end{flalign}

where
%$P=Tr(HAH^{T}HBH^{T})$,
$A,B\in \Re _{+}^{K\times K}$ ,$H$ ,$H^{'}\in \Re _{+}^{n\times K}$ are nonnegative matrices; and $A,B$ are symmetric: $A=A^{T},B=B^{T}$.


 A slight variant of the above is
\begin{flalign} \label{eq6:eps}\tag{S3}
\begin{split}
Tr(H^{T}AHH^{T}BH)\qquad \qquad \qquad \qquad \qquad \qquad \qquad   \\
\le \sum_{i=1}^{n}\sum_{k=1}^{K}(\frac{AH^{'}H^{'T}BH^{'}+BH^{'}H^{'T}AH^{'}}{2})_{ik}\frac{H_{ik}^{4}}{H_{ik}^{'3}}
\end{split}
\end{flalign}

where $A,B\in \Re _{+}^{n\times n}$.
\\
\indent
This inequality is useful when analyzing objective functions involving 4-th order matrix polynomials, such as the NMF of Eq.(1). We will use this inequality to prove the convergence of the algorithm of Eq.(\ref{eq5:eps}).


\textbf{Proof of the inequality Eq.(\ref{eq6:eps})}

Let $H_{ik}=H_{ik}^{'}\mu _{ik}$. The 2nd term in RHS of Eq.(\ref{eq6:eps}) is

\begin{footnotesize}
\begin{equation} \label{eq7:eps}\tag{S4}
\sum_{ik}(H^{'}BH^{'T}H^{'}A)_{ik}\frac{H_{ik}^{4}}{H_{ik}^{'3}} =\sum_{ijkrpq}H_{ip}^{'}B_{pq}H_{jq}^{'}H_{jr}^{'}A_{rk}H_{ik}^{'}\mu _{ik}^{4}
\end{equation}
\end{footnotesize}

Now, switching indexes: $i\Longleftrightarrow j$, $p\Longleftrightarrow q$, $r\Longleftrightarrow k$,
we obtain
\begin{footnotesize}
\begin{equation}\label{eq8:eps}\tag{S5}
\sum_{ik}(H^{'}BH^{'T}H^{'}A)_{ik}\frac{H_{ik}^{4}}{H_{ik}^{'3}}
=\sum_{ijkrpq}H_{jq}^{'}B_{qp}H_{ip}^{'}H_{ik}^{'}A_{kr}H_{jr}^{'}\mu _{jr}^{4}
\end{equation}
\end{footnotesize}
The 1st term in RHS of Eq.( \ref{eq6:eps} ) is
\begin{footnotesize}
\begin{equation} \label{eq9:eps}\tag{S6}
 \sum_{ik}(H^{'}AH^{'T}H^{'}B)_{ik}\frac{H_{ik}^{4}}{H_{ik}^{'3}} =\sum_{ijkrpq}H_{jr}^{'}A_{rk}H_{ik}^{'}H_{ip}^{'}B_{pq}H_{jq}^{'}\mu _{jq}^{4}
\end{equation}
\end{footnotesize}
Now, switching indexes: $i\Longleftrightarrow j$,$p\Longleftrightarrow q$,$r\Longleftrightarrow k$, we obtain
\begin{footnotesize}
\begin{equation} \label{eq10:eps}\tag{S7}
\sum_{ik}(H^{'}AH^{'T}H^{'}B)_{ik}\frac{H_{ik}^{4}}{H_{ik}^{'3}}
=\sum_{ijkrpq}H_{ik}^{'}A_{kr}H_{jr}^{'}H_{jq}^{'}B_{qp}H_{ip}^{'}\mu _{ip}^{4}
\end{equation}
\end{footnotesize}
Carefully examination of the RHS of Eqs.( \ref{eq7:eps} - \ref{eq10:eps} ) show that they are identical except $\mu ^{4}$ terms. Adding Eqs.( \ref{eq7:eps} - \ref{eq10:eps} ), we obtain that the RHS of Eq.( \ref{eq6:eps} ) is equal to
\begin{equation} \label{eq11:eps}\tag{S8}
\sum_{ijkrpq}H_{ip}^{'}B_{pq}H_{jq}^{'}H_{jr}^{'}A_{rk}H_{ik}^{'}\frac{\mu _{ik}^{4}+\mu _{jr}^{4}+\mu _{jq}^{4}+\mu _{ip}^{4}}{4}
\end{equation}
The LHS of Eq.( \ref{eq6:eps} ) is equal to
\begin{equation} \label{eq12:eps}\tag{S9}
\sum_{ijkrpq}H_{ip}^{'}B_{pq}H_{jq}^{'}H_{jr}^{'}A_{rk}H_{ik}^{'}\mu _{ik}\mu _{jr}\mu _{jq}\mu _{ip}
\end{equation}
Therefore, if we can establish
\begin{equation} \label{eq13:eps}\tag{S10}
\mu _{ik}\mu _{jr}\mu _{jq}\mu _{ip}\le \frac{\mu _{ik}^{4}+\mu _{jr}^{4}+\mu _{jq}^{4}+\mu _{ip}^{4}}{4},
\end{equation}
then the inequality Eq.( \ref{eq6:eps} ) holds. For any $a,b,c,d>0$, we have
\begin{flalign} \label{eq14:eps}\tag{S11}
\begin{split}
a^{4}+b^{4}\ge 2a^{2}b^{2}, c^{4}+d^{4}\ge 2c^{2}d^{2},\\
(ab)^{2}+(cd)^{2}\ge 2(ab)(cd).
\end{split}
\end{flalign}
Thus
\begin{equation} \label{eq15:eps}\tag{S12}
a^{4}+b^{4}+c^{4}+d^{4}\ge 2(a^{2}b^{2}+c^{2}d^{2})\ge 4(ab)(cd).
\end{equation}
This is Eq.(\ref{eq13:eps}). \qed


\subsection*{Convergence Proof of Algorithm 1}


%proof
\textbf{Proof.}
We use the auxiliary function approach[15]. Function $Z(G,G^{'})$ is an auxiliary function of $J(G)$ if it satisfies
\begin{equation} \label{eq16:eps}\tag{S13}
Z(G,G^{'})\ge J(G), Z(G,G)=J(G).
\end{equation}
Once an auxiliary function is found, we define
\begin{equation} \label{eq17:eps}\tag{S14}
G^{t+1}=\mathop{\arg\min}_{G} Z(G,G^{(t)})
\end{equation}
Then, by construction, we have
\begin{footnotesize}
\begin{equation} \label{eq18:eps}\tag{S15}
J(G^{(t)})=Z(G^{(t)},G^{(t)})\le Z(G^{(t+1},G^{(t)})\le J(G^{(t+1)})
\end{equation}
\end{footnotesize}
\indent
This proves that $J(G^{(t)})$ is monotonically decreasing. The key steps in the remainder of the proof are: (1) Finding an appropriate auxiliary function of the objective function; (2) Finding the global maxima of the auxiliary function; (3) Showing that the update rule of Eq.(\ref{eq7:eps}) gives the global minima of Eq.(\ref{eq17:eps}).
\\
\textbf{Auxiliary function}
\\
The objective function Eq.(7) is
\begin{flalign} \label{eq19:eps}\tag{S16}
\begin{split}
&Tr[-2G^{T}(A-B)G+G^{T}(A-B)GG^{T}G]=\qquad \\
&Tr[2G^{T}BG\!+\!G^{T}AGG^{T}G]\!-\!2G^{T}AG\!-\!G^{T}BGG^{T}G]
\end{split}
\end{flalign}
where $A=(X^{T}X)_{+}\ge 0$ and $B=(X^{T}X)_{-}\ge 0$.
\\
\indent
Now, we construct an auxiliary function $Z(G,G^{'})$ as the following
\begin{flalign} \label{eq20:eps}\tag{S17}
\begin{split}
Z(G,G^{'})=RHS of Eq.( \ref{eq21:eps} )+RHS of Eq.( \ref{eq24:eps} ) \\
-RHS of Eq.( \ref{eq25:eps} )-RHS of Eq.( \ref{eq26:eps} ).
\end{split}
\end{flalign}
\indent
This is done by introducing the upper bounds of the first two terms of Eq.(\ref{eq19:eps}) and the lower bounds of the last two terms (ignoring the negative sign).
\\
\indent
The upper bounds of the first terms of Eq.(\ref{eq19:eps}) is
\begin{footnotesize}
\begin{equation} \label{eq21:eps}\tag{S18}
Tr[G^{T}BG]\le \sum_{ik}(BG^{'})_{ik}\frac{G_{ik}^{2}}{G_{ik}^{'}} \le \sum_{ik}(BG^{'})_{ik}\frac{G_{ik}^{4}+G_{ik}^{'4}}{2G_{ik}^{'3}}
\end{equation}
\end{footnotesize}


and (derived from $2gg^{'}\le g^{2}+g^{'2}$)
\begin{equation} \label{eq23:eps}\tag{S19}
G_{ik}^{2}\le \frac{G_{ik}^{4}+G_{ik}^{'4}}{2G_{ik}^{'2}}
\end{equation}
\indent
Clearly, Eq.(\ref{eq21:eps}) becomes equality when $G=G^{'}$, satisfying Eq.(\ref{eq16:eps}).
\\
\indent
The upper bound of 2nd term is
\begin{equation} \label{eq24:eps}\tag{S20}
R\le \sum_{ik}\frac{(AGG^{T}G)_{ik}+(GG^{T}AG)_{ik}}{2}\frac{G_{ik}^{4}}{G_{ik}^{'3}}
\end{equation}
where $R=Tr[G^{T}AGG^{T}G]$, Eq.(\ref{eq24:eps}) becomes equality when $G=G^{'}$, satisfying Eq.(\ref{eq16:eps}).
\\
\indent
The lower bound of 3rd term is
\begin{equation} \label{eq25:eps}\tag{S21}
Tr[2G^{T}BG]\le 2\sum_{ijk}G_{ik}^{'}A_{ij}G_{jk}^{'}(1+\frac{G_{ik}G_{jk}}{G_{ik}^{'}G_{jk}^{'}}
\end{equation}
where we use $z\ge 1+\log z$, $z>0$ and setting $z=\frac{G_{ik}G_{jk}}{G_{ik}^{'}G_{jk}^{'}}$. Eq.(\ref{eq25:eps}) becomes equality when $G=G^{'}$, satisfying Eq.(\ref{eq16:eps}).
\\
\indent
The lower-bound of 4th term is
\begin{equation} \label{eq26:eps}\tag{S22}
R\le \sum_{ii^{'}jkl}G_{ik}A_{ij}G_{jl}G_{i^{'}l}G_{i^{'}k}(1+\frac{G_{ik}G_{jl}G_{i^{'}l}G_{i^{'}k}}{G_{ik}^{'}G_{jl}^{'}G_{i^{'}l}^{'}G_{i^{'}k}^{'}})
\end{equation}
where $R=Tr[G^{T}AGG^{T}G]$, Eq.(\ref{eq26:eps}) becomes equality when $G=G^{'}$, satisfying Eq.(\ref{eq16:eps}). This completes the construction of the auxiliary function $Z(G,G^{'})$.
\\
\textbf{Finding global minima.}
\\
\indent
Now we seek the global minima of $f(G)\equiv Z(G,G^{'})$ while fixing $G^{'}$. The gradient w.r.t. $G$ is [collecting RHS of Eqs.(\ref{eq21:eps},\ref{eq24:eps},\ref{eq25:eps},\ref{eq26:eps})]
\begin{footnotesize}
\begin{equation} \label{eq27:eps}\tag{S23}
\begin{split}
&\frac{1}{2}\frac{\partial Z(G,G^{'})}{\partial G_{ik}} \\ &=\frac{(BG^{'})_{ik}G_{ik}^{3}}{G_{ik}^{'3}}+[(AG^{'}G^{'T}G^{'})_{ik}+(G^{'}G^{'T}AG^{'})_{ik}]\frac{G_{ik}^{3}}{G_{ik}^{'3}}\\
&-\frac{G_{ik}(BG^{'})_{ik}}{G_{ik}}-\frac{(BG^{'}G^{'T}G^{'})_{ik}+(G^{'}G^{'T}BG^{'})_{ik}}{G_{ik}}\qquad
\end{split}
\end{equation}
\end{footnotesize}
The Hessian (2nd derivative) are
\begin{equation} \label{eq28:eps}\tag{S24}
\frac{\partial ^{2}Z(Q,Q^{'})}{\partial G_{ik}\partial G_{jl}}=\delta _{ij}\delta _{kl}D_{ik}
\end{equation}
where
\begin{footnotesize}
\begin{equation} \label{eq29:eps}\tag{S25}
\begin{split}
&D_{ik} \\
&=6\frac{(BG^{'})_{ik}G_{ik}^{2}}{G_{ik}^{'3}}+6[(AG^{'}G^{'T}G^{'})_{ik}+(G^{'}G^{'T}AG^{'})_{ik}]\frac{G_{ik}^{2}}{G_{ik}^{'3}} \\
&+2\frac{G_{ik}(BG^{'})_{ik}}{G_{ik}^{2}}+2\frac{(BG^{'}G^{'T}G^{'})_{ik}+(G^{'}G^{'T}BG^{'})_{ik}}{G_{ik}^{2}}\qquad
\end{split}
\end{equation}
\end{footnotesize}
\indent
Clearly the Hessian is diagonal with positive elements, and hence is semi-definite positive. Therefore $f(Q)=Z(Q,Q^{'})$ is a convex function. The global minima is obtained by setting the gradient Eq.(\ref{eq27:eps}) to zero. We obtain
\begin{equation} \label{eq30:eps}\tag{S26}
G_{ik}^{4}=G_{ik}^{'4}\frac{[BG^{'}+AG^{'}G^{'T}G^{'}+G^{'}G^{'T}AG^{'}]_{ik}}{[AG^{'}+BG^{'}G^{'T}G^{'}+G^{'}G^{'T}BG^{'}]_{ik}}
\end{equation}
as the optimal solution to Eq.(\ref{eq15:eps}) (note $G^{t}\gets G^{'}, G^{t+1}\gets G$). Eq.(\ref{eq30:eps}) which is identical to the update rule Eq.(\ref{eq7:eps}). Thus we proved that under the update rule Eq.(\ref{eq7:eps}) the objective function $J(G)$ monotonically decrease.\qed


%\nolinenumbers
%
%%\bibliographystyle{plos2015}
\bibliography{refs1}


\end{document}
